# Supplementary material for: Delineation of the population genetic structure of Culicoides imicola in East and South Africa
Source: Parasit Vectors. 2015 Dec 24;8:660. doi: 10.1186/s13071-015-1277-4 (PMC4690384; doi:10.1186/s13071-015-1277-4)
Supplement: Additional file 1: — A summary of the C. imicola markers designed to the flanking regions of the microsatellite repeats with the type of repeats. The table provides a list of a total of 169 primer pairs predicted to anneal to a unique single pair read. The motif type that the primer represents is also indicated (XLS 41 kb) [file 13071_2015_1277_MOESM1_ESM.xls]

## Sheet: Sheet1
Primer name	PRIMER_LEFT	PRIMER_RIGHT	MOTIF
IF9RLZQ03F9EIK	TCCGATTCTGTTTGACTTGACC	GACTCGTATCAACGTGGCG	(GT)^9
IF9RLZQ03F9RDN	AACAAAACACAGCCGCGAG	ATCAGCCAGTCCGCATAAG	(AC)^9
IF9RLZQ03FR69F	TGCTCACCTTGACATACATTCAC	TGAACACAAAAGGCACGTC	(AC)^8
IF9RLZQ03FRB3P	TCCAGCCATCGTCTTTCAG	GGGTGTGTGTAAACTCTATTGTAGC	(AG)^8
IF9RLZQ03FYCEH	CGCCACGCCATTTATCGTC	ACTGACAGCTTCCTCTCGC	(AC)^12
IF9RLZQ03G14EA	CAACTTCACGAGATGCATGAAC	ACCTTCTGGTGGTATTTCGTC	(AAC)^11
IF9RLZQ03G3YJA	CCGTTAATCGACACGACGG	CTCAATGACTTAATAGTAGCCTTGAAC	(AC)^12
IF9RLZQ03G4BOH	TTGTGGCAGAAGTAGGCTC	CAAATTTCCGCCCCTCACG	(AC)^11
IF9RLZQ03G8UYD	ACAACAAGGCTCTCTAAGTTGC	CGTCACACATTTGTCGCCC	(AC)^11
IF9RLZQ03GB402	TCACTCGGTAAAAGAGAGACG	TGAAGGAGAAATCAGCACGC	(AC)^8
IF9RLZQ03GFD0D	AGTGATTTAGCATTTCGTACAGG	TTCTACAATAATCTCTGTACACGTC	(AC)^9
IF9RLZQ03GFMXK	ACCTCACTTTCCGTATGACC	TTGTTCAGTGCATGCCTCC	(AG)^8
IF9RLZQ03GI5TS	TCAATAGACCCACATCATCTAACG	ACAAGATCTCCGGTGGAAAC	(AAC)^9
IF9RLZQ03GTEIJ	ATAGTTCACACGGCGACCC	GTTGCTGCAGTTTCAGGGC	(AAC)^8
IF9RLZQ03GW1D2	AAAGTTCCCTCGTCTTGCG	AACCGACTTTGTGGACTCG	(AC)^10
IF9RLZQ03GWBXU	GCGAATGGAACGACTACGG	GACTCGACTTGCTTCAGCG	(AG)^8
IF9RLZQ03GXAMT	CGTACAACGCCAACCGC	TCTCCACTAGAGTACAACAGC	(CGT)^8
IF9RLZQ03HCZSU	GCGAAAACCTCTACCTCGC	AAACCACCTTCTCTGCCTG	(AT)^8
IF9RLZQ03HGL60	ACTATTTTGCCGCTGCCAC	ACGCTAATATACACCAATATCATCGTC	(AC)^8
IF9RLZQ04H7ST0	CGCAACGAGTGCACAAAATG	ACTTGTGTATCATCCTGAGTGC	(AAC)^8
IF9RLZQ04I0052	TCGGGAGGCTCATAACGTC	TCATTTGCCGTGCACTTCG	(GTT)^8
IF9RLZQ04I61DL	GCAAAAGCCCTATTTCCGC	TCCACTTGATGTATGTCCTCG	(GT)^9
IF9RLZQ04I7CXW	GGATATTTCTGCGGAGCGG	GTGCGAGTCGTCCTCTTTG	(AC)^8
IF9RLZQ04ITE2R	TGAAGGAGAATATTTATACACGACGAC	ACGTCTTATGATGAACAATCGAGG	(AC)^9
IF9RLZQ04IXVTD	GCATAAAGACGATGACACACAC	CTGCTGCTATTGGAGCGTC	(AC)^8
IF9RLZQ04JBVC3	AGGGCCTTAACAACGAAACC	TGACATGCAACACACGATGG	(GT)^8
IF9RLZQ04JFO15	GTTGGCGCACTCGTAGATG	AGCACATCAGCAGGAAACG	(AC)^9
IF9RLZQ04JHLEP	CAAGGAAGCGCAAGTGAAAAG	CGTCATCGTCATTCGTCGTG	(AC)^9
IF9RLZQ04JN7VY	CTGCCGTGTGTACGAAAGC	CGACTGCTCATCTACGTTGG	(ATTT)^6
IF9RLZQ04JTIJ0	ATGAATATGACGACGAATAAGGAC	ATTGGCGTTTGTCTCCTCG	(CT)^9
IF9RLZQ03F0Y7B	CAACTCCTCCTTTCTCCACC	ACACACTGAATGGCGAGATG	(GAT)^13
IF9RLZQ03F2629	ACTCTCAAGGTTTCCGCTG	GACGGCAAACAAAACATGCC	(GT)^9
IF9RLZQ03FHNDU	ACGGGTCCGTGTATTTGTTG	GACGAGATACGGGCGAGAG	(AC)^8
IF9RLZQ03FIGO0	CAGCAATAAATTGTGTGTCATAACC	GCTTCTCACTCTCCAAACATCTG	(GT)^8
IF9RLZQ03FJEAX	TCACGCCTGAACATGGGAG	AACAACAACAGAGGCAGGC	(GT)^8
IF9RLZQ03FK8MV	TTCGTCGTCGAGTTTATTGC	TCCATCCAACAATGACCCAC	(AG)^8
IF9RLZQ03FYYEV	TCTGCTTCCGTATGTTGCG	GCAAATATTGAAAGATCGATGAGAC	(AT)^9
IF9RLZQ03G02JS	GTTAACATTTTCCAACGGTTACTC	ACTTCATGGTATTTTACCGCATTTC	(ACGG)^11
IF9RLZQ03G140N	GCGAAAATTTGCAGCTTACG	TCGCGTATATCCTTAGAACGTG	(AC)^8
IF9RLZQ03G1WVV	TCCCTGTAAATTTTCTATTCCCGAC	GCCTGAACGAGCCCCTTAC	(AG)^8
IF9RLZQ03G3RZW	TGATCAATGTTTCCCCAAGGAG	CGTTCGTTGTTAACTTTGGCG	(AC)^8
IF9RLZQ03GBN8G	CGAGGAAAACATTCCTTTTATTGAC	CGTGTAGCGAGATGGAACTG	(AC)^8
IF9RLZQ03GEZ6E	GTGGATGGGAGAGTAGAGC	TTGTCTGGACGAACTGGCG	(AC)^9
IF9RLZQ03GHBTK	AAGTCTGTGTTTTCGACGAGG	TCGAATGGTAAACCGCATTCTG	(AC)^8
IF9RLZQ03GMLFE	ACACATCAGGCAAGCAAGC	TTCGTAAAAGACTTGAAGGTAGC	(GT)^8
IF9RLZQ03GQ8KH	GATGAATTCGCCGTTTGTGC	ACTTTTCTTGCGGTGCCTG	(GT)^8
IF9RLZQ03GTE3S	GACAGCGATTTGCATGTTTCC	GGCATTGTCAGAGGAGAAGC	(AC)^9
IF9RLZQ03GVI0G	CTTTTAAATCAAGTGTGTAGAAGGG	TGCCCATGATGCTCGTTTATC	(AT)^8
IF9RLZQ03GXA62	ACATTTCTATGAGCAGTTGAGTCG	CGCGCTACAAATAGTATGTCAGTC	(AC)^14
IF9RLZQ03HD876	AGGACTCCCGTTTACTTTCAC	ACCAACTCCTGCCTACTGC	(GT)^8
IF9RLZQ03HFQEH	TGCGGTTTAGCCATTCGTC	TTCGTTCATGCGCGTTCTC	(AG)^8
IF9RLZQ04H214A	GGCCTGGATGGATGTTGTG	TCCTCACACTCTCTCGTGC	(AC)^8
IF9RLZQ04H5GNZ	GAGAGAGAGTGCGGGACAG	GGAGATATGCAACACGCATCC	(ACG)^8
IF9RLZQ04H67OB	TGAACAAGATCTGTGATATAAGTGC	TCCCACGCGTCAAGTTTTC	(AAC)^8
IF9RLZQ04H6KR9	GCCGGTTACCTTAGTGGC	TGTGCTGCGTGTCTTGTTG	(AT)^9
IF9RLZQ04H6UPB	TGGCCGTTTAATCGTATCGC	TGCCTAGTACCTACTTGTCTCTC	(CT)^8
IF9RLZQ04I14IC	GCCATGCAACATTCGCAC	CGCGTCTTGTCTTCCTGC	(ATC)^8
IF9RLZQ04I1KY0	AAAGGTCAAGTACCGGGCG	TGCCAGTTTTCCTGAAACG	(AC)^8
IF9RLZQ04I3I4R	GGTTCACAGCACAGAGACG	GGGAAAGTAGTGTAACCCACG	(CT)^8
IF9RLZQ04I63K9	TTATCCGTGTTTATAGCGAGAAG	CACTGATGCGTTTGTTTGGG	(AC)^8
IF9RLZQ04I6AUL	TGTTGCTGAGTCAATCGCC	TGACCATCTGACTTTGTTGTATC	(ATTT)^6
IF9RLZQ04IBPAR	TCGCAGGAGAGAACACGTC	CCCAAAACGTGGTGTGAGG	(GT)^11
IF9RLZQ04ICWXW	TGACACACTACTTAGTTCCAAAAGG	ACGTTGCGAGTACGAATAATGG	(ACGG)^6
IF9RLZQ04IDSNG	ATGTGCCCGAAAATACGGC	GATGGTGATGCCTTCGTGC	(AC)^8
IF9RLZQ04IG8MD	GGTTTTGCTGCTTTTATCCTCTG	ACAGCAGGTGTCTTTCGTC	(CT)^8
IF9RLZQ04IKD19	ACACAGAAGAACAACATGCTAC	AGGTCGAAGGAAGACACGAG	(GT)^10
IF9RLZQ04ILL07	GCTGAATTTGTATCACTTTCCGTG	CCCGCACCGCATGAATTTG	(ATC)^8
IF9RLZQ04IP5VU	CAACTCATTTCCTTCCGCCC	ACATATTTATTTCTGCGGGTAGC	(GT)^11
IF9RLZQ04IR7BO	ACGCTGCTAAGGCACTAAAG	CCCCATAAATATTCACGTTGACAC	(GT)^8
IF9RLZQ04IRZ50	AGCAGGAAATAGCAAAGCAAG	GACGGCCTTAGAATGCTGG	(AC)^8
IF9RLZQ04JJJS9	CTGAAGGCAGCTACGATCC	TGCAACGTGAGTGGTTGATG	(GT)^8
IF9RLZQ04JO2DR	ACTTTTCTGCGACATCGTTTAC	GGTGCGCTCCATGCTATTG	(AC)^11
IF9RLZQ04JPG2F	ACACCGCTTTTAACCGTTTG	TGGCGATTTGATCCTTTGATG	(AT)^8
IF9RLZQ04JYIE8	AACTCTCGTTGTGTCGCTC	AATATCTCCACAAGAAATACGAGAC	(AC)^8
IF9RLZQ03GHXSP	TTCGTCGTATTTGGCAGGC	TAACAACGACCGCAGCAAC	(GTT)^13
IF9RLZQ04IZ0F1	CGTCGGCATTCTTCCATGC	ACAGTGCACCATGCATAAGAC	(AC)^9
IF9RLZQ03F1L88	GTCGGTTGGTGTGTGTCATC	ACGACGACATTATTGACAGCAG	(GT)^10
IF9RLZQ03F2KK2	ACGTGGTACTCAAAGGCAG	CCATGTGATACAGCTTGCGG	(GT)^9
IF9RLZQ03F3JMT	CCGATAGTTGTTGTCGTTCATTC	GTATGAGACTCGGTTTGCAC	(GT)^8
IF9RLZQ03F6BKE	TGGTGGTCTGATTAGAAAGTTCAC	ACATGTGCGATTATACAGAACAAC	(GT)^8
IF9RLZQ03F7ENT	CTGCCTTTTCCACCTCCAC	ATGCCAGAGTGAAAGCGAC	(AC)^9
IF9RLZQ03FGVA1	TCCGTCATCAAAAGCCATCG	GTCTGTGTCTATTTGTTGTTGTGC	(AC)^8
IF9RLZQ03FKPVE	AGCCAATCTTTTGCTCGGTG	TCCCATACATTCATGAGCTTGC	(GT)^8
IF9RLZQ03FM57N	CTTCTGGAATGCCAAGATGATG	GCATTATTATTATACACAGGCAAGC	(AC)^10
IF9RLZQ03FMNWF	CAACACTCACTCGTTCACAC	AGGTGGGTTGTTGTAGTTGC	(AC)^10
IF9RLZQ03FNNNL	TTGGTGTCGTGGTGTGTTG	TCAAAACACATTTCAGATTTGCTGG	(AC)^9
IF9RLZQ03FRZ44	AAAGGCATTTCCTACCTTGTTC	ACCAGTCAGTCGTTCACTCC	(GT)^8
IF9RLZQ03FUX19	TCATGGCTTGTAATATCATCCGC	AGTTTACGACACACTCGTGC	(AC)^11
IF9RLZQ03FY722	TAAATGCGCGCGATGTGAG	AGTGGCCATTTGATAGGGTTC	(AC)^9
IF9RLZQ03G1RMN	GGACCACGAAGGACACAAC	TTGAACCACACACGAGACC	(AT)^8
IF9RLZQ03G2CMW	TAACACGAAAGCACACGCC	GGGTAAAACGAGTCACCACAG	(AC)^9
IF9RLZQ03G6KU1	CCATACTCGCGCGGTTTAAG	AACCACGTCACTACACACC	(AAC)^8
IF9RLZQ03G6QUV	CCCTCTGGTTTAACAATCCGAC	TGTGACACCGACAAAGAAAGAAG	(AC)^10
IF9RLZQ03GAPU8	GGTACACGCACTTTTATTGTTGC	TCGTCGTACATTTGCCGTC	(AC)^9
IF9RLZQ03GAPVF	ATCATGCCTAGGACACCGC	TCGTAGTGCGAGGTAAGTG	(AC)^8
IF9RLZQ03GAPZI	TGAAATTTGATGGAGACGACTTG	AACAAAACGTAGGGCGTGC	(GT)^8
IF9RLZQ03GD4BF	CCGAAATCTCTCGCTCGTTTC	CTGACGACCAGTCGCACC	(GT)^8
IF9RLZQ03GEK3U	TGGCATTCGTGTGTTGTCG	ACAATAAAGCGTTAGCTAGATGGAC	(CT)^8
IF9RLZQ03GEQPP	TGTTGAGTTGACACGAAGGAC	AGTGACTTGCTGAAGGAAAAC	(GT)^8
IF9RLZQ03GFSWE	AAAGCCAGGAGAAGATGCG	TGAGGAGATGAGCGAACGTC	(AAC)^8
IF9RLZQ03GFZKA	TATAGAACGCGTCGTCAGC	TTCGTTCGTGTTTCAACGAG	(AC)^8
IF9RLZQ03GKI9B)	CGCGTCTCTCTACCATATCAAC	AGGTGGCATTTCCTCCCTC	(GT)^8
IF9RLZQ03GM654	TCGGTCGATATGATGGAAGAAAAC	CGTGTCGATGTCGATGTGC	(GT)^8
IF9RLZQ03GO0UR	ATGTACCACTTTTCTAGATGGTTG	CACGAATTAAAGCGCGTTGTC	(GT)^9
IF9RLZQ03GO6WR	ACATCACCTACGTCCTCCC	TCATGTTGCTGCTTCGGTG	(GT)^8
IF9RLZQ03GO7LX	TGCTCGGTTACAACATTTTCG	TACGACCCTCATTTGGCAG	(GT)^10
IF9RLZQ03GQSN7	ACAACACTTCTTCTGCTCGG	TCCGCTCTCTTAGACTCTTCTC	(GT)^9
IF9RLZQ03GRD4G	TGGTTGTTTATGTCCCCAAATCG	TAGCTGCTTGCCTGCCTTG	(GT)^12
IF9RLZQ03GTHKF	AAACATGGTTTGCTCCCCG	TCTCACCTTCGACCCCTTTC	(AT)^9
IF9RLZQ03GUT10	ACGTGATTTCCAACACACACTC	GCGCGCAGTAATAACAACAAC	(AC)^8
IF9RLZQ03GV1O7	TGACCCAGTTGTTGCTCATATTC	GCGCACAACCACGACAAC	(AC)^9
IF9RLZQ03GVH4X	TGCAACTGCCGATACAAGTC	GCCTACTTTTACACATATTAATGCCAC	(AG)^8
IF9RLZQ03GVH8R	GAGTTGTCCTGCCCCATTC	GTTTCCTGCCTGCTTGCTC	(AC)^8
IF9RLZQ03HE35Q	TGCCATTTGGAATTGCGAC	GGCACTTCTGGTACAGTTACG	(GTT)^8
IF9RLZQ03HEYC2	TGTGTTCGAAATGTGTTTTGCG	ATGCCAGAGACGATGAGGC	(AC)^8
IF9RLZQ04H4QJK	CACCGCCAACCGCTAAATC	TGCCATGCTTGTCATCCTG	(AC)^10
IF9RLZQ04H8EZ5	TGTTGTTTCTCGAACAAAACTCG	AATTGTTGCCAGACGTGCG	(AC)^8
IF9RLZQ04H9A6N	TGGCTAGTTGCGTGGATTG	ACTCAGGGAGATGGCATACG	(GTT)^8
IF9RLZQ04I0SRY	TGGCAATTTTGTTAACGCAAGC	CACTACGACTGATGATGCGG	(GT)^8
IF9RLZQ04I1Z3S	CCTGAAACACTAAAATGATAACCG	GAAGAAGGCACGCAAGGC	(AAT)^8
IF9RLZQ04I6Q31	TCTCCACCCCTCTTCATGTG	GGCCATCGAGGCAATTGTG	(ACTC)^6
IF9RLZQ04IB4IQ	TGGTGTGTGCTAGGAAGGTG	AGTAAATTGTTGTCCGAGCTG	(GT)^8
IF9RLZQ04ICQ37	ATCGCATCGTGCGTTGAAG	GAATTCGGCCTGAAAGCGG	(GT)^8
IF9RLZQ04ICS3D	CAAGCGGTTGGAGCGAAAG	ACCACCAAACATAAGCCCC	(GT)^8
IF9RLZQ04IIRV4	GTGCGACGGCAGTCAATAC	TTATGCATGAACGGTTGCC	(AAT)^8
IF9RLZQ04ILCSV	CCCCAGGTCTCCTCGTTAG	CTGCATGCGAAGCGTATTG	(GT)^8
IF9RLZQ04IQ7PO	TGTCTGCGAGAGAGTGAGC	TTCAATGTTCAAAACACACGC	(AAC)^8
IF9RLZQ04JF4VC	TGATGCAGATTGCGTTGCC	GCATCATACATTTTGCATTAGAGAGC	(AC)^8
IF9RLZQ04JG4CU	TTGTCGTCGTTGTTGACGC	TCGATGTTCGATAAAACACAGAG	(AC)^11
IF9RLZQ04JL9TK	TGATTTCCCCAGAGAACTAAATCAAC	GTGTCAGGTCGGTCGTTCG	(AC)^14
IF9RLZQ04JN5SV	ACCGCCAACCGCTAAAATC	TGCCATGCTTGTCATCCTG	(AC)^10
IF9RLZQ04JPDUK	ACGAAAACTCGCTCCAGGG	TGGCGATGAGTTAGGTGAGAG	(AC)^8
IF9RLZQ04JPODL	GTGCGTCGACATCCAGTTG	TTGGACATCCAGATAAAACCAAG	(AC)^8
IF9RLZQ04JQ4PW	GCACACTGGAACACCCAAG	TCCTGATATACGACGCGAGTG	(AC)^8
IF9RLZQ03F10W5	ACGGAAAGATAACACGAGAGC	CGAGAGCAAGCAGACATCC	(CT)^8
IF9RLZQ03F5ALJ	GTTGTCAGTTTCTCGCAAAGTC	AGAAACACATCCGTTCGTTG	(GT)^8
IF9RLZQ03FK97Z	TGTGGTTGCCCTAAACGTG	TTTCGTTGAGCCGGATTTTC	(AC)^8
IF9RLZQ03FS247	ACAACAACGAAGACTTGGAAATG	ATTACATATTCAAGGGGCATGG	(AC)^9
IF9RLZQ03G1OH4	TCTCCCAGAAGCGTTTTGC	GTCGTCGTTCTGCCTTGC	(AC)^8
IF9RLZQ03G1XU6	AACGAGTTCATTCATAGCACG	ATGTCTGCTGTCTGTTCGC	(AC)^12
IF9RLZQ03G82Q6	TTGCGGCTGCCATCTTTTC	GCGCCATGTACGTGATGTG	(GT)^9
IF9RLZQ03GBL3S	GCGCAACTTCTGGAAAACAC	TTGCGAATTTCAAACAAGTACG	(AC)^8
IF9RLZQ03GC3B1	TCCTTAGCAAGACGGTCGC	ACAAGCCGGCATCATCAAC	(GT)^8
IF9RLZQ03GPTBA	GGGACTGAATGCGCAACAC	TCGACGACCCGTTACGAC	(AC)^9
IF9RLZQ03GUKVF	ACATTGCAAGCGTTCAGTC	GTCGTCGGCAGCAATTCTC	(AC)^8
IF9RLZQ03GY5EN	GTGAACGGCACATTGTAAAAGC	ACGTTAAAGTACGTTTTCTGGTAAG	(AG)^9
IF9RLZQ03HCKFY	GCTTTTCTCATACCAGCAAACATAC	CCTGCAATCCTTATACGCTGTC	(CATT)^7
IF9RLZQ04H1LS1	ACTCGTACACACGTTTTGAGC	TCAATGGGACGTCGAATGAATG	(AC)^8
IF9RLZQ04H5QJO	TCCAGTTTCGCGATTTATTGAC	TGCATGATTAAACCACACAGTAG	(CT)^8
IF9RLZQ04HZ2X2	ATCCGCCACTCACTCACAG	TTTGTCACGCCTGCCTCTC	(GT)^8
IF9RLZQ04HZ6DX	CACTTTAACATTCCCTCTCTTTACTC	GTAACGGAGTTGTAGGTGCC	(AC)^8
IF9RLZQ04I3LNX	TCCCGTATAAAATACTTGTCGATGG	CCAACTTTCATTTATTTGGAATCGC	(GTT)^8
IF9RLZQ04I9K7T	AATGTGTGTTGTGCCGGTC	CAACAACGCGGCATGAAAAG	(GT)^11
IF9RLZQ04IEKI2	GTCGTCGCCTTTTATGTGGG	TGTCATGTGTCTGTAGCAACTC	(GT)^8
IF9RLZQ04IF9A1	AACACCACTCGTGGAAACG	TGTGTGTTCCATATTCCCATGC	(AC)^8
IF9RLZQ04IFTV9	TCATTTCCATGTCAGTCGATCTC	GCTCGCGCTAACACAATGAC	(GT)^8
IF9RLZQ04IGBFK	CGAGATAGATCACACATTTCTTTGC	AGACGAAAACGACAACGGAAG	(GT)^8
IF9RLZQ04IP5LX	CGTTTACCGCAACTCCCTG	TCTCTTGCGTTGCCTTTCTTG	(GT)^9
IF9RLZQ04IVCBS	CAACTGTCGAAGACATGGGC	CGCTTTTCCTCCGAATCTGC	(AC)^8
IF9RLZQ04IZ6G6	GCCAAAGGTTCAAGCTACCC	GGTGTTTGTATGAAACGCCTC	(AC)^8
IF9RLZQ04JBNBD	TCTGTTTTGAACGTGGGTGAG	CTCTGGCGTGTTTGACGAC	(AC)^8
IF9RLZQ04JCDY2	ACGACTCCAATCAAACAACG	CCTTGTTAAAGGGTAGCTAAGTAGAAC	(AT)^8
IF9RLZQ04JCHAC	TCAGTATATGTCCCGGAAAATTG	TCCTCTTTAAATAACGCCGTGC	(GT)^9
IF9RLZQ04JDTFJ	GACTTGAGATGCTGGCTGG	TCTACAGTCATCACTTGCGG	(GTT)^8
IF9RLZQ04JEH8W	ATGCGCTTGCTTGTGATAC	ACAGCACTTGTGAGTCGTG	(AAC)^8
IF9RLZQ04JH5E4	GGGACACACTGGATATTTCGC	ACTCCAAACAGAACTCAGTGAAC	(GT)^8
IF9RLZQ04JHFXE	CGAAAGAGGTAGTCAAGCATGG	ACGAGCACAGAAACAGACAC	(GT)^9
IF9RLZQ04JMN51	GTCCCAATCAATTCAACAAATCCC	AGCGCAGACATGAGGAGAG	(ATC)^8
IF9RLZQ04JNE02	AACCTCTTTCCACTGCCTG	ACGCGTATGATCCCCATC	(AC)^9
