# Supplementary material for: Delineation of the population genetic structure of Culicoides imicola in East and South Africa
Source: Parasit Vectors. 2015 Dec 24;8:660. doi: 10.1186/s13071-015-1277-4 (PMC4690384; doi:10.1186/s13071-015-1277-4)
Supplement: Additional file 2: — A table of estimates of genetic diversity of the microsatellite markers per population. The table describes the genetic diversity of the markers. Significant Hardy-Weinberg equilibrium (P < 0.05) tests are in BOLD. The expected gene diversity (He) varied from (0.2–0.94) while the observed heterozygosity (Ho) ranged from (0.125–1.0). Putative null alleles were identified at some loci in some populations using Microchecker. The null alleles were not locus specific. Ho- Observed heterozygosity; He- Expected heterozygosity; PHWE- Probability of Hardy-Weinberg equilibrium; FIS- Inbreeding coefficient; Nallele- Null allele; n- number of Samples (XLS 29 kb) [file 13071_2015_1277_MOESM2_ESM.xls]

## Sheet: Sheet1
KENYA (n=26)							BALEARIC ISLANDS (n=24)							MADAGASCAR (n=25)
	Ho	He	PHWE	FIS	Nallele	% Missing		Ho	He	PHWE	FIS	Nallele	% Missing		Ho	He	PHWE	FIS	Nallele	% Missing
F7ENT	0.32	0.67429	0.00025	0.5306	y	4	F7ENT	0.625	0.71188	0.09558	0.1244	y	0	F7ENT	0.44	0.61633	0.03955	0.2903	y	0
G10H4	0.30769	0.65008	1e-05	0.5316	y	0	G10H4	0.45833	0.50266	0.69782	0.0899	y	0	G10H4	0.36	0.66857	0.00583	0.4667	y	0
F9RDN	0.13333	0.90345	0	0.8568	y	42	F9RDN	0.35	0.80769	0	0.573	y	16	F9RDN	0.26087	0.86957	0	0.7047	y	8
FRB3B	0.24	0.54041	0	0.561	y	4	FRB3B	0.29167	0.62234	0.0006	0.5367	y	0	FRB3B	0.56	0.69143	0.03774	0.1933	y	0
FJEAX	0.42308	0.52338	0.02019	0.1947	n	0	FJEAX	0.45833	0.36082	0.28901	-0.2778	n	0	FJEAX	0.68	0.59673	0.01541	-0.1429	n	0
F1L88	0.46154	0.84615	0.00019	0.4595	y	0	F1L88	0.41667	0.67908	0.01743	0.3915	y	0	F1L88	0.48	0.82694	0	0.4246	y	0
F2KK2	0.73077	0.88084	0.00144	0.1732	y	0	F2KK2	0.66667	0.52571	0.36135	-0.2756	n	0	F2KK2	0.88	0.86857	0	-0.0134	n	0
F3JMT	0.5	0.77149	0.00704	0.3564	y	0	F3JMT	0.45833	0.76152	0.00108	0.4033	y	0	F3JMT	0.125	0.75887	0	0.8382	y	4
FYCEH	0.5	0.93816	0	0.472	y	0	FYCEH	0.33333	0.88298	0	0.6275	y	0	FYCEH	0.48	0.90612	4e-05	0.4754	y	0
F2629	0.65385	0.773	0.01425	0.1567	y	0	F2629	0.54167	0.70035	0.28127	0.2304	y	0	F2629	0.56	0.81714	0.04363	0.3191	y	0
FHNDU	0.42308	0.81071	0.00031	0.4831	y	0	FHNDU	0.25	0.4211	0.01996	0.4115	y	0	FHNDU	0.36	0.73878	0.00036	0.5179	y	0
MAURITIUS (n=35)							SAFRICA (n=28)							C. bolitinos (n=5)
	Ho	He	PHWE	FIS	Nallele	% Missing		Ho	He	PHWE	FIS	Nallele	% Missing		Ho	He	PHWE	FIS	Nallele	% Missing
F7ENT	0.4	0.5648	0.01314	0.2948	y	0	F7ENT	0.5	0.63032	0.04425	0.2103	n	14	F7ENT	0.2	0.5111	0.11072	0.6364	y	0
G10H4	0.17143	0.71346	0	0.7624	y	0	G10H4	0.14815	0.52341	0	0.7208	y	4	G10H4	0.4	0.84444	0.00874	0.5556	y	0
F9RDN	0.6129	0.90534	0	0.3266	y	11	F9RDN	0.5	0.88689	0	0.442	y	21	F9RDNm					y	80
FRB3B	0.26471	0.61194	0	0.5711	y	3	FRB3B	0.37037	0.60867	0.00185	0.3961	y	4	FRB3B	0.2	0.64444	0.01671	0.7143	y	0
FJEAX	0.54286	0.48033	0.04966	-0.1323	n	0	FJEAX	0.62963	0.62264	0.25246	-0.0114	n	4	FJEAX	0.6	0.88889	0.14425	0.3514	n	0
F1L88	0.77143	0.853	0.36247	0.0969	y	0	F1L88	0.71429	0.82273	0.13834	0.1339	n	0	F1L88	0.6	0.88889	0.14827	0.3514	y	0
F2KK2	0.82353	0.85558	0.12015	0.038	n	3	F2KK2	0.78571	0.83766	0.05478	0.0631	n	0	F2KK2	1	0.93333	0.36524	-0.0811	n	0
F3JMT	0.5	0.78709	0.00011	0.3682	y	3	F3JMT	0.35714	0.77468	0	0.5435	y	0	F3JMT	0.2	0.82222	0.01693	0.7778	y	0
FYCEH	0.54286	0.91014	0	0.4071	y	0	FYCEH	0.40741	0.80433	0	0.4982	y	4	FYCEH	0.8	0.93333	0.06282	0.1579	y	0
F2629	0.48571	0.78468	0.00027	0.3845	y	0	F2629	0.46429	0.74416	0.00335	0.3804	y	0	F2629	0.2	0.91111	0.0008	0.8	y	0
FHNDU	0.48571	0.71967	0.0002	0.3283	y	3	FHNDU	0.53571	0.76883	0.0294	0.3071	y	4	FHNDU	0.2	0.2	1	0	y	0
